# Supplementary material for: Fat2 polarizes the WAVE complex in trans to align cell protrusions for collective migration
Source: eLife. 2022 Sep 26;11:e78343. doi: 10.7554/eLife.78343 (PMC9576270; doi:10.7554/eLife.78343)
Supplement: Figure 3—source data 2. — Used to generate Figure 3C. [file elife-78343-fig3-data2.csv]

condition	sample	total edges	protrusive edges (avg len)	protrusivity ratio (avg len)	protrusive edges (longest len)	protrusivity ratio (longest len)	mean of avg. membrane extension lengths (um)	stdev of avg. membrane extension lengths (um)
ck666	1	7566	84	0.011102299762093600	121	0.01599259846682530	0.16854844455421600	0.050883539705289000
ck666	2	7822	112	0.014318588596266900	147	0.01879314753260040	0.16845664458461400	0.05376858667153620
ck666	3	11532	367	0.031824488380159600	394	0.034165799514394700	0.18286245569248600	0.07130690094866620
ck666	4	10652	65	0.006102140443109280	44	0.004130679684566280	0.16746690272486300	0.04874689679243740
ck666	5	5741	239	0.0416303779829298	161	0.02804389479184810	0.19064483066386000	0.062130044572174700
fat2N1032	1	16588	766	0.04617795997106340	864	0.05208584518929350	0.19013766103748400	0.06728995011345720
fat2N1032	2	16122	1999	0.12399206053839500	1862	0.115494355539015	0.2205264795370320	0.10108539884747400
fat2N1032	3	14057	1212	0.08622038841858150	1319	0.09383225439282920	0.20382711245154800	0.08573908058865000
fat2N1032	4	10874	645	0.05931579915394520	858	0.07890380724664340	0.19602704502025700	0.07229597567150660
fat2N1032	5	19151	1977	0.1032322071954470	1874	0.09785389796877450	0.20677819911935300	0.09481217144490800
fat2N1032	6	15095	1447	0.09585955614441870	1623	0.10751904604173600	0.20818832180676400	0.08578208871980790
fat2N1032	7	15797	392	0.024814838260429200	513	0.03247452047857190	0.18283652637390800	0.059594689465124300
fat2N1032	8	10707	256	0.023909591855795300	330	0.030820958251611100	0.17773247104127700	0.05753772667185390
fat2N1032	9	7697	211	0.027413277900480700	239	0.031051058854099	0.17766130330189900	0.06150393046502240
fat2N1032	10	13811	228	0.016508580117297800	236	0.01708782854246620	0.1692916886071800	0.054758069138215300
w1118	1	12793	1875	0.1465645274759630	1623	0.12686625498319400	0.2295306465342830	0.10018360774741300
w1118	2	17965	1005	0.05594210965766770	1060	0.05900361814639580	0.1939848099016930	0.07053184131156750
w1118	3	15304	1823	0.11911918452692100	1658	0.10833768949294300	0.2212671027120910	0.09637419222891780
w1118	4	20279	2460	0.12130775679274100	1983	0.09778588687805120	0.21924051705488200	0.0925561767016031
w1118	5	13386	1630	0.12176901240101600	1428	0.10667861945316000	0.21859941973552800	0.09167679063533620
