# Supplementary material for: Fat2 polarizes the WAVE complex in trans to align cell protrusions for collective migration
Source: eLife. 2022 Sep 26;11:e78343. doi: 10.7554/eLife.78343 (PMC9576270; doi:10.7554/eLife.78343)
Supplement: Figure 3—figure supplement 2—source data 1. — Used to generate Figure 3—figure supplement 2C. [file elife-78343-fig3-figsupp2-data1.csv]

condition	mean_tissue	mean_edges	mean_interiors	mean_edges_minus_interiors
TJ	10.81526603	19.21457902	7.233661789	11.98091723
TJ	9.403400426	17.50680603	6.059199651	11.44760638
TJ	15.98157018	28.7169953	10.49406156	18.22293375
TJ	10.64310992	19.71964341	7.104411735	12.61523168
TJ	12.06305416	20.665231	7.180733831	13.48449717
TJ	12.16636078	20.67977831	7.883121423	12.79665688
TJ	13.71305416	27.19110543	8.139282548	19.05182288
TJ	12.01214937	21.51686602	8.045232461	13.47163356
TJ	12.04018989	21.10241044	8.137487987	12.96492245
TJ	16.27597985	30.51558995	10.68714714	19.82844281
TJ	14.41825964	24.54545075	10.15527857	14.39017218
TJ	13.55100812	24.7822963	8.822621155	15.95967514
TJ_abiRNAi	7.038837831	8.467209496	6.491172755	1.976036741
TJ_abiRNAi	7.02395253	10.2866915	5.769006594	4.517684904
TJ_abiRNAi	5.605380821	6.226697694	5.306415058	0.920282636
TJ_abiRNAi	4.61768717	4.742402041	4.5730778	0.169324241
TJ_abiRNAi	7.132496866	9.403015684	6.291367593	3.111648091
TJ_abiRNAi	6.780747421	8.102744049	6.367993751	1.734750298
TJ_abiRNAi	6.811982572	6.687634292	6.863781834	-0.176147542
TJ_abiRNAi	5.943345811	6.620106584	5.672936658	0.947169926
TJ_abiRNAi	6.314977364	8.061306493	5.69989856	2.361407934
TJ_abiRNAi	5.55059749	6.135654757	5.378683997	0.75697076
TJ_fat2N1032	5.330202983	7.637822238	4.54331131	3.094510929
TJ_fat2N1032	5.479378491	6.730502817	5.01055582	1.719946997
TJ_fat2N1032	7.929040793	9.695355681	7.332035662	2.363320019
TJ_fat2N1032	7.75370336	8.725480396	7.341781436	1.383698959
TJ_fat2N1032	6.021270512	8.423712323	4.938405076	3.485307246
TJ_fat2N1032	6.624233022	9.479341302	5.493936973	3.985404329
TJ_fat2N1032	10.45952768	15.24989418	8.95702515	6.292869027
TJ_fat2N1032	6.504011882	8.892350534	5.664940127	3.227410408
TJ_fat2N1032	8.169952764	10.54254675	7.29538767	3.247159081
TJ_fat2N1032	8.808439943	12.41489431	7.334161688	5.080732624
TJ_fat2N1032	8.978878171	10.66311197	8.531128293	2.13198368
TJ_fat2N1032	5.925806047	7.680743233	5.375927915	2.304815318
TJ_fat2N1032	6.857913293	10.18091026	5.500704675	4.680205582
