# Supplementary material for: Fat2 polarizes the WAVE complex in trans to align cell protrusions for collective migration
Source: eLife. 2022 Sep 26;11:e78343. doi: 10.7554/eLife.78343 (PMC9576270; doi:10.7554/eLife.78343)
Supplement: Figure 7—source data 1. — Used to generate Figure 7C. [file elife-78343-fig7-data1.csv]

Condition	Polarity switches	Edges * frames	Interfaces * frames	Frames	Avg. number of interfaces	Minutes	Hours	Flips/interface/hour
w1118	9	12793	6396.5	41	156.012195121951	20	0.333333333333333	0.173063394043618
w1118	10	17965	8982.5	41	219.085365853659	20	0.333333333333333	0.136932925132201
w1118	14	15304	7652	41	186.634146341463	20	0.333333333333333	0.225039205436488
w1118	9	20279	10139.5	41	247.30487804878	20	0.333333333333333	0.109176981113467
w1118	1	13386	6693	41	163.243902439024	20	0.333333333333333	0.0183774092335276
fat2N1032	47	16588	8294	41	202.292682926829	20	0.333333333333333	0.697009886665061
fat2N1032	60	16122	8061	41	196.609756097561	20	0.333333333333333	0.915519166356532
fat2N1032	28	14057	7028.5	41	171.426829268293	20	0.333333333333333	0.490004979725403
fat2N1032	40	10874	5437	41	132.609756097561	20	0.333333333333333	0.904910796395072
fat2N1032	56	19151	9575.5	41	233.548780487805	20	0.333333333333333	0.719335804918804
fat2N1032	20	15095	7547.5	41	184.085365853659	20	0.333333333333333	0.325935740311361
fat2N1032	19	15797	7898.5	41	192.646341463415	20	0.333333333333333	0.295878964360321
fat2N1032	33	10707	5353.5	41	130.573170731707	20	0.333333333333333	0.758195572989636
fat2N1032	12	7697	3848.5	41	93.8658536585366	20	0.333333333333333	0.383526049110043
fat2N1032	19	13811	6905.5	41	168.426829268293	20	0.333333333333333	0.338425892404605
