# Supplementary material for: Fat2 polarizes the WAVE complex in trans to align cell protrusions for collective migration
Source: eLife. 2022 Sep 26;11:e78343. doi: 10.7554/eLife.78343 (PMC9576270; doi:10.7554/eLife.78343)
Supplement: Figure 8—source data 1. — Used to generate Figure 8E, Figure 8—figure supplement 1. [file elife-78343-fig8-data1.csv]

Fluorophore 1:	Fat2-3xGFP	Fat2deltaICD-3xGFP	Fat2deltaICD-3xGFP	Fat2-3xGFP	Fat2-3xGFP	E-cadherin-GFP
Fluorophore 2:	Abi-mCherry	Abi-mCherry	Abi-mCherry	Abi-mCherry	Abi-mCherry	Abi-mCherry
Perturbation:	-	Measured only interfaces parallel to A-P axis	Measured interfaces of all orientations	ena-RNAi	lar	-
Egg chamber 1	0.6979409631953790	0.7108366302141820	0.6867307767004030	0.6910522614817960	0.6533335555935890	0.4093229293747680
2	0.7494444990413400	0.6330707735737520	0.6591540487291780	0.6252713106406900	0.6747858676222210	0.5477485376110080
3	0.6992100568224410	0.6694710946322910	0.6683934065909100	0.6167255970756660	0.6406244356334060	0.4294083380163370
4	0.7040036229376650	0.68197150027011	0.6403602679822630	0.6558212809898460	0.7164028340589470	0.6035777255674560
5	0.7438103499185820	0.708783719672698	0.7197184194065750	0.6433511948347650	0.7154685682209200	0.5018705974669540
6	0.6957897410034150	0.6798096336969790	0.7142544136589960	0.6133258768686040	0.6212930272849530	0.5897453497880380
7	0.733971834174788	0.7813965084240840	0.7986592103817740	0.6194650642124060	0.6344980613210020	0.39089947930805200
8	0.6957062699048380	0.650017992373864	0.6638453421498230	0.6618881105186660	0.617492336224011	0.5104450422817910
9	0.7126204074452670	0.6930571083138570	0.728900114968448	0.6600292190276950	0.7020397574857560	0.48066182036479000
10	0.7475488182437760	0.7401920765583930	0.7473531184861070	0.6894616186130230	0.7001796924161390	0.4118860900301630
11	0.7064302293553380	0.7609296280937890	0.781045158280055	0.6525024494932050	0.6820905298273950	0.5750482283275840
12	0.7007059284686070	0.7275810332764750	0.6963331397289950	0.6480633327223100	0.6714169001690130	0.47976660357067000
13	0.7015960829189450	0.7924782356465700	0.7665726113764010		0.7168628576751290	0.4545989362881020
14	0.751110260823147				0.7175999682794050
15	0.7808674402616290				0.7211139614535950
16	0.6773998862909300				0.7006584147859480
17	0.5822838879096400				0.7015765271416590
18	0.6949483819884110				0.6800373171494440
