# Supplementary material for: Fat2 polarizes the WAVE complex in trans to align cell protrusions for collective migration
Source: eLife. 2022 Sep 26;11:e78343. doi: 10.7554/eLife.78343 (PMC9576270; doi:10.7554/eLife.78343)
Supplement: Figure 8—figure supplement 1—source data 2. — Used to generate Figure 8—figure supplement 1. [file elife-78343-fig8-figsupp1-data2.csv]

Genotype	Sample	Abi fluorescence	Abi fluorescence rescaled
w1118	1	3.11869831	1.05144199
w1118	2	3.08757793	1.04095003
w1118	3	2.45651534	0.82819277
w1118	4	2.3135739	0.7800013
w1118	5	1.80624557	0.60895997
w1118	6	3.52594722	1.18874242
w1118	7	4.11429308	1.3870981
w1118	8	3.33185386	1.12330553
w1118	9	4.20619338	1.41808149
w1118	10	3.72328746	1.25527396
w1118	11	2.71354934	0.91484954
w1118	12	2.85344167	0.96201302
w1118	13	2.40467611	0.81071562
w1118	14	3.17946644	1.07192944
w1118	15	2.74221842	0.92451507
w1118	16	2.46928428	0.8324977
w1118	17	2.51235511	0.84701866
w1118	18	2.83090021	0.95441337
lar[13.2]/lar[bola1]	1	2.44738033	0.82511298
lar[13.2]/lar[bola1]	2	2.18009287	0.73499934
lar[13.2]/lar[bola1]	3	2.15139547	0.72532426
lar[13.2]/lar[bola1]	4	2.4163935	0.81466604
lar[13.2]/lar[bola1]	5	2.03717622	0.68681623
lar[13.2]/lar[bola1]	6	2.3085261	0.77829948
lar[13.2]/lar[bola1]	7	2.27373268	0.76656919
lar[13.2]/lar[bola1]	8	2.25185558	0.75919351
lar[13.2]/lar[bola1]	9	2.5270839	0.85198434
lar[13.2]/lar[bola1]	10	1.75953332	0.59321134
lar[13.2]/lar[bola1]	11	2.49943953	0.84266428
lar[13.2]/lar[bola1]	12	2.27742661	0.76781456
lar[13.2]/lar[bola1]	13	2.42701142	0.81824578
lar[13.2]/lar[bola1]	14	2.22232844	0.74923869
lar[13.2]/lar[bola1]	15	2.93887173	0.99081502
lar[13.2]/lar[bola1]	16	1.58242264	0.53350002
lar[13.2]/lar[bola1]	17	2.38833577	0.80520662
lar[13.2]/lar[bola1]	18	2.09614101	0.7066957
